# Supplementary material for: Chemical Structure of a Branched α-d-Glucan from the Eggs of Sea Urchin Tripneustes gratilla
Source: Int J Mol Sci. 2025 Oct 23;26(21):10326. doi: 10.3390/ijms262110326 (PMC12609645; doi:10.3390/ijms262110326)
Supplement: Supplementary file 1 [file ijms-26-10326-s001.zip]

Archive with 1 entries (1 files):
- ijms-3901761-supplementary.pdf
